# Supplementary material for: ImmuneBuilder: Deep-Learning models for predicting the structures of immune proteins
Source: Commun Biol. 2023 May 29;6:575. doi: 10.1038/s42003-023-04927-7 (PMC10227038; doi:10.1038/s42003-023-04927-7)
Supplement: Supplementary file 4 — Supplementary Data 1 [file 42003_2023_4927_MOESM4_ESM.xlsx]

## Sheet: in
ABodyBuilder_cdrh1	ABodyBuilder_cdrh2	ABodyBuilder_cdrh3	ABodyBuilder_cdrl1	ABodyBuilder_cdrl2	ABodyBuilder_cdrl3	ABlooper_cdrh1	ABlooper_cdrh2	ABlooper_cdrh3	ABlooper_cdrl1	ABlooper_cdrl2	ABlooper_cdrl3	IgFold_cdrh1	IgFold_cdrh2	IgFold_cdrh3	IgFold_cdrl1	IgFold_cdrl2	IgFold_cdrl3	ABodyBuilder2_cdrh1	ABodyBuilder2_cdrh2	ABodyBuilder2_cdrh3	ABodyBuilder2_cdrl1	ABodyBuilder2_cdrl2	ABodyBuilder2_cdrl3	AF2-Multimer_cdrh1	AF2-Multimer_cdrh2	AF2-Multimer_cdrh3	AF2-Multimer_cdrl1	AF2-Multimer_cdrl2	AF2-Multimer_cdrl3	EquiFold_cdrh1	EquiFold_cdrh2	EquiFold_cdrh3	EquiFold_cdrl1	EquiFold_cdrl2	EquiFold_cdrl3	pdb
0.782047	1.19903	1.6245	1.69383	0.692148	0.580882	0.428218	0.69994	1.43829	0.833261	0.483165	0.515788	0.466139	0.412605	1.5143	0.69834	0.401077	0.596236	0.354174	0.4973	0.645696	0.502984	0.415161	0.43761	0.332429	0.349386	0.916371	0.690816	0.471775	0.367275	0.336148	0.589873	1.68466	0.559104	0.34079	0.329554	7ue9H
0.573498	1.18247	0.518478	0.378341	0.799897	0.481679	0.55399	0.495243	0.910957	0.420888	0.629319	0.44096	0.512786	0.453848	1.1393	0.288481	0.439256	0.477514	0.691682	0.383968	0.601002	0.303902	0.514316	0.373104	0.297533	0.243675	0.451477	0.272193	0.370321	0.419492	0.348745	0.286147	0.955498	0.261626	0.490907	0.38787	7vuxH
1.57036	2.51879	1.26106	0.778999	0.486107	0.877541	1.405	1.05786	1.48075	0.485812	0.393366	0.810079	0.974588	0.475235	1.73188	0.342006	0.245527	0.748021	1.05135	0.812747	2.15963	0.304467	0.560231	0.593508	1.27058	1.42515	1.63626	0.30249	0.165591	0.590668	0.933321	0.74618	1.85141	0.425659	0.247598	0.922562	7rt9C
3.18268	2.82608	7.25353	5.28875	0.509859	2.20479	1.66995	1.87324	5.3194	0.6166	0.45608	1.09822	0.771622	2.42268	5.39543	0.593862	0.303549	1.12308	0.424655	1.76467	3.80199	0.390293	0.388646	0.795787	1.28574	1.81191	6.26364	0.365633	0.324118	0.705773	0.735114	2.39658	6.16319	0.391271	0.46954	1.02076	7z0xH
3.15298	1.29367	2.46073	0.550133	0.312651	1.25338	2.84885	1.17772	1.83724	0.627107	0.426626	1.78354	2.63908	0.84405	1.74918	0.524753	0.39947	2.58908	1.95299	0.986514	0.744274	0.635048	0.441487	0.734688	2.54798	0.848653	0.771553	0.351594	0.269403	0.419103	2.26552	0.928142	1.01659	0.467894	0.438218	1.21075	7vyrH
3.48013	0.562251	2.2691	1.25628	0.740176	0.658321	1.49913	0.675109	1.79402	0.82425	0.534035	0.603293	0.624818	0.285703	1.1708	0.604155	0.453379	0.749284	0.725394	0.654129	1.52994	0.59152	0.553305	0.520887	0.544805	0.456829	1.36078	0.853641	0.465149	0.458932	0.466007	0.30321	2.10984	0.675782	0.345446	0.518111	7q4qD
0.756014	0.922062	1.03393	0.693625	0.497519	0.734334	0.791684	0.76883	1.31283	0.556432	0.44883	0.708576	0.373416	0.438404	0.757794	0.63227	0.381394	0.411456	0.346155	0.645185	1.06484	0.684283	0.345646	0.406245	0.283008	0.475248	0.748257	0.619204	0.392279	0.443258	0.360272	0.639693	1.12792	0.438419	0.322262	0.367288	7s4gH
1.10967	1.39041	5.38705	0.60026	0.593529	1.71256	1.08345	1.94967	5.61601	0.599191	0.474662	0.826379	0.620294	1.26984	2.77894	0.562857	0.444589	0.601365	1.24079	1.39778	4.66402	0.49105	0.405069	0.76979	0.448265	0.88622	1.67866	0.378314	0.481906	0.423508	1.60664	1.8424	6.2147	0.652519	0.51743	0.546489	7ps4B
0.354476	0.303641	3.59217	0.38793	0.381489	3.36711	0.968515	0.338401	2.11106	0.688644	0.423112	2.97044	0.581067	0.439987	2.38092	0.739392	0.44772	2.55072	0.485695	0.605175	1.62139	0.541407	0.290753	2.78823	0.691181	0.40794	0.502274	0.656598	0.43886	2.87034	0.384256	0.382981	0.879842	0.427534	0.174361	1.81715	7qf0H
0.67726	1.02745	3.96653	0.520241	0.850293	0.38523	0.651703	0.761708	3.31237	0.602588	0.649208	0.438562	0.418191	0.476815	3.04413	0.420693	0.440287	0.460779	0.541241	0.492885	4.21742	0.394638	0.367483	0.300182	0.492405	0.483611	0.962473	0.428208	0.227155	0.926726	0.455469	0.401468	3.1325	0.603538	0.447004	0.556554	7u8cH
0.695766	0.539107	4.13801	0.272224	0.233306	0.399392	0.648992	0.646994	5.64225	0.293121	0.279325	0.572934	0.487173	0.714923	5.27603	0.255686	0.331795	0.412571	0.805208	0.996437	5.70668	0.292911	0.217269	0.236175	0.523682	0.304865	1.5708	0.300024	0.210581	0.384117	0.496152	0.658025	5.05251	0.231636	0.187927	0.315587	7ps3H
0.960843	0.401122	4.63895	0.333862	0.566991	0.299992	0.85314	1.02661	4.63284	0.363992	0.491096	0.494728	0.734851	0.615201	4.04115	0.380024	0.63729	0.72019	0.669577	0.298852	3.38725	0.275628	0.643352	0.380029	0.678944	0.787193	4.06167	0.258197	0.767251	0.562975	0.615041	0.626826	4.93421	0.370364	0.613306	0.525996	7rp2H
0.256286	0.398761	1.5018	0.504682	0.507669	2.49468	0.567838	1.2429	3.59047	0.691235	0.618223	1.88638	0.678933	1.31171	4.15766	0.867971	0.708281	2.14372	0.327561	1.26057	1.39503	0.435397	0.314077	0.631571	0.354798	0.716122	2.56653	0.577786	0.532735	0.3804	0.531147	0.87496	4.92242	0.596837	0.431005	1.96647	7semB
2.59421	1.35033	5.33628	0.872525	0.457813	1.29871	1.80761	1.19042	4.51979	0.510442	0.810848	1.16447	0.958685	0.74384	4.39859	0.302019	0.475017	0.827308	0.790029	0.595776	4.5033	0.389002	0.453344	0.916408	1.05413	0.55912	4.48877	0.291816	0.360573	0.909811	0.75887	0.748532	4.18924	0.300378	0.377462	0.952047	7q0gH
3.38219	1.61909	2.7752	0.503011	1.11419	0.938661	3.22946	1.32385	5.39662	2.78309	4.34056	1.8651	3.29282	1.01593	3.0272	0.824369	0.912724	1.06656	3.38896	0.996052	3.16743	0.779561	0.851395	0.799216	3.46325	0.704351	1.12212	0.435949	0.894256	0.956411	3.34152	1.00731	4.42368	1.34034	0.951564	1.19257	7ryuH
1.29852	0.600516	4.04251	0.840998	1.18927	0.874719	0.799821	0.843118	3.43323	0.999668	0.477234	0.891306	0.327349	0.653463	2.51179	0.591045	0.521069	0.758646	0.345749	0.511469	1.34189	0.381619	0.386051	0.635607	0.266048	0.500084	1.92062	0.37674	0.385293	0.351121	0.411436	0.564469	3.04193	0.366684	0.342433	1.11465	7segH
0.207547	0.169538	0.29722	0.320526	0.192694	0.281935	0.460254	0.423312	2.24184	0.920052	0.32063	0.476308	0.571225	0.476826	5.01525	0.863761	0.441949	0.653883	0.427462	0.334115	0.935505	0.562695	0.326941	0.497545	0.799134	0.730138	5.97228	1.10604	0.494066	0.675906	0.457327	0.261819	2.07025	0.633762	0.516933	0.475114	7sg6H
2.92208	2.0984	6.75911	0.521317	0.656921	1.0289	2.57667	1.13198	5.58375	0.884024	0.650783	1.04294	1.71614	0.684935	3.88024	0.676158	0.519868	0.821915	2.10717	1.02237	5.73268	0.980014	0.606471	0.723161	1.25573	0.691972	4.12104	0.594767	0.441991	0.567465	1.80859	1.30491	5.12475	0.699815	0.61729	0.781604	7so5H
3.43147	1.38556	1.95229	0.738914	0.617751	0.55932	1.45261	1.07644	2.02695	0.904964	0.582834	0.612778	0.470295	0.507377	5.03074	0.706784	0.612511	0.679336	0.313067	0.488887	0.88658	0.599379	0.568403	0.34406	0.586764	0.668611	5.93263	0.902064	0.499972	0.617407	0.496757	0.279853	2.10551	0.46878	0.702854	0.452821	7sg5H
0.458974	0.215333	4.65245	0.859921	0.478699	1.94244	0.890648	0.936245	4.1412	1.18065	0.519331	1.09706	0.873733	0.420225	4.13458	0.546638	0.311684	1.84077	1.39702	0.798906	4.60612	0.637455	0.355032	1.82808	0.876599	0.630099	5.10903	0.597444	0.40431	1.05369	1.19412	0.910644	4.84219	0.63285	0.339714	2.17743	7tp4H
0.844652	0.837732	4.38756	0.750892	0.542498	3.33525	0.513358	0.564143	3.93292	0.77121	0.398878	2.26291	0.457448	0.883124	3.68095	0.764529	0.464172	3.38104	0.283834	0.704163	2.24942	0.762946	0.497109	2.42299	0.174232	0.371734	1.96684	0.709065	0.522979	2.64509	0.527003	1.0012	3.26964	0.734226	0.46023	2.64654	7sn1H
0.379635	0.340307	4.52632	0.500291	0.418373	0.502976	0.467514	0.480797	4.57984	0.606875	0.408229	0.615358	0.331249	0.557363	4.90568	0.460579	0.423235	0.707486	0.282239	0.176792	4.89207	0.35453	0.433375	0.335353	0.302573	0.351379	5.82288	0.430539	0.477752	0.99657	0.416708	0.170397	4.56832	0.351737	0.36217	0.31868	7t0jH
0.919988	1.84452	3.74458	0.464403	0.381808	1.34443	1.5586	1.20552	3.45109	2.06127	0.611359	1.23461	1.05219	0.931522	3.25802	0.405488	0.432242	1.40944	0.891418	0.979906	3.49652	0.29706	0.485635	1.32451	1.36351	1.06346	2.64373	0.298318	0.390658	1.60255	1.02773	0.808776	3.83515	0.391976	0.363922	1.16044	7ttmH
0.285527	0.47869	2.28375	0.407689	0.273075	0.317932	0.626625	0.54958	2.50821	0.777096	0.433645	0.491683	0.447948	0.626666	2.74247	0.650616	0.272092	0.703855	0.337666	0.260038	2.28097	0.519205	0.336302	0.328594	0.398084	0.374397	3.27264	0.447784	0.195158	0.87625	0.218603	0.328546	2.20656	0.49578	0.283151	0.408648	7t0iD
0.834831	1.03034	3.02445	0.362159	0.599563	0.869761	0.71719	1.03528	2.44097	0.584911	0.510343	1.50732	0.243864	0.571067	4.30448	0.753412	0.310562	1.73311	0.296955	0.792262	1.83998	0.243639	0.463936	0.738472	0.260386	0.37503	0.558843	0.285364	0.267932	0.741588	0.343353	0.951174	2.51159	0.396184	0.390446	0.806921	7sjsH
2.90486	1.0933	5.77231	0.392606	0.45424	1.75854	2.55981	0.98599	5.48735	0.684031	0.442081	1.13339	2.59223	1.16157	6.16924	0.283952	0.297833	0.908412	2.74435	1.20326	6.45005	0.289155	0.513496	1.31577	2.55964	1.08204	7.82984	0.257457	0.437599	0.824366	2.71684	1.31171	7.20549	0.306492	0.417111	1.15412	7rqqH
0.384262	0.710487	2.47923	0.377082	0.448904	1.19173	0.366434	0.510543	2.06157	0.604191	0.552814	0.900632	0.416179	0.444961	1.89	0.566438	0.458037	0.831361	0.487747	0.642818	2.62864	0.439552	0.358036	0.52436	0.423336	0.29758	2.57647	0.453171	0.304326	0.581233	0.479267	0.716646	2.28703	0.388351	0.434297	0.659341	7zwiB
0.596165	0.793613	3.50539	0.342224	0.339516	0.361746	0.408797	0.555144	1.78588	0.529461	0.443959	0.867033	0.450897	0.602598	1.88006	0.943182	0.4243	0.919502	0.327729	0.43034	1.4626	0.5584	0.439669	0.921925	0.284827	0.36785	0.545659	0.347388	0.449587	0.757419	0.28648	0.296739	1.30807	0.399662	0.401186	0.657732	7rxlH
2.02242	1.54782	3.66159	0.376924	0.636431	2.16839	1.937	1.19017	2.78686	0.984401	0.55175	1.96388	0.755726	0.310248	2.50269	0.370225	0.382051	1.63683	0.733793	0.533236	2.23908	0.341795	0.404205	2.38866	0.847915	0.66719	2.68349	0.274315	0.28371	1.94643	0.684504	0.365936	1.91434	0.360313	0.410985	1.68668	7urqH
4.762	2.32801	4.86912	0.32604	0.414415	2.54467	1.19212	0.781292	3.24801	0.474956	0.51954	2.34	0.422958	0.579149	3.09358	0.4508	0.49402	2.45936	0.449684	0.895832	2.82471	0.329446	0.343588	2.23123	0.363276	0.52703	2.22263	0.28823	0.454565	0.560739	0.469984	0.893301	2.90729	0.234752	0.314043	2.06311	7rxiH
0.612272	1.67438	0.955983	0.655949	0.380649	0.538491	0.936513	2.11453	3.46984	0.886584	0.719833	0.809692	0.647145	2.26078	2.46015	0.542954	0.283478	0.611931	0.578478	1.95747	1.30686	0.415547	0.348543	0.452966	0.680625	1.95655	3.49391	0.417898	0.269898	0.495606	0.727197	2.06945	1.66778	0.384341	0.224955	0.517857	7zf6H
2.46089	0.677315	4.11347	0.513632	0.778656	0.790503	0.90769	1.13799	2.98691	0.771377	0.593259	0.675903	1.01775	0.824364	3.41411	0.466072	0.258403	0.548832	0.554719	0.555377	2.84731	0.27219	0.313979	0.472871	0.686611	0.446258	3.16821	0.527896	0.290882	0.537517	0.635266	0.769896	3.04	0.316732	0.186025	0.334177	7ps6H
2.17613	1.06136	5.839	0.33749	0.488048	1.60538	2.16684	1.30461	6.63183	0.456026	0.593934	1.20906	2.14752	1.38813	6.07033	0.313767	0.497447	1.4182	2.22807	1.20379	6.01303	0.326378	0.506516	1.05627	2.18986	1.21393	7.53618	0.288833	0.440317	1.35792	2.18656	1.11754	7.14122	0.301981	0.474714	1.2976	7rqrA
0.871979	0.733491	2.94885	0.423473	0.709183	0.253356	0.531582	0.709245	1.96767	0.471267	0.63381	0.493215	0.290788	0.436292	2.07838	0.448886	0.359059	0.449997	0.286975	0.639699	2.32757	0.336953	0.490136	0.366332	0.640099	0.466452	2.06501	0.482944	0.363523	0.237042	0.594063	0.605448	2.24626	0.419543	0.356911	0.340894	7qu1A
