# Supplementary material for: ImmuneBuilder: Deep-Learning models for predicting the structures of immune proteins
Source: Commun Biol. 2023 May 29;6:575. doi: 10.1038/s42003-023-04927-7 (PMC10227038; doi:10.1038/s42003-023-04927-7)
Supplement: Supplementary file 5 — Supplementary Data 2 [file 42003_2023_4927_MOESM5_ESM.xlsx]

## Sheet: in
TCRBuilder_cdrb1	TCRBuilder_cdrb2	TCRBuilder_cdrb3	TCRBuilder_cdra1	TCRBuilder_cdra2	TCRBuilder_cdra3	ABodyBuilder2_cdrb1	ABodyBuilder2_cdrb2	ABodyBuilder2_cdrb3	ABodyBuilder2_cdra1	ABodyBuilder2_cdra2	ABodyBuilder2_cdra3	AF2-Multimer_cdrb1	AF2-Multimer_cdrb2	AF2-Multimer_cdrb3	AF2-Multimer_cdra1	AF2-Multimer_cdra2	AF2-Multimer_cdra3	TCRBuilder2_cdrb1	TCRBuilder2_cdrb2	TCRBuilder2_cdrb3	TCRBuilder2_cdra1	TCRBuilder2_cdra2	TCRBuilder2_cdra3	RepertoireBuilder_cdrb1	RepertoireBuilder_cdrb2	RepertoireBuilder_cdrb3	RepertoireBuilder_cdra1	RepertoireBuilder_cdra2	RepertoireBuilder_cdra3	pdb
1.06137	0.653219	1.64173	1.5845	2.91321	2.67867	3.53253	3.63397	2.3251	3.19426	7.96158	2.52851	0.503903	0.460821	1.10898	1.08493	3.27622	1.45493	1.11418	0.430136	1.76701	0.830208	2.2734	1.37482	1.48302	0.790123	1.73346	0.792778	1.5905	3.48767	7pbe
1.39176	0.603857	1.90721	1.23334	0.682432	2.88739	2.14637	4.40551	2.76459	3.49702	4.53585	3.66225	0.586654	0.933643	1.34293	1.34104	0.590385	2.42535	0.6537	0.896409	2.39235	1.87867	0.608501	2.19949	0.581088	0.924755	2.19029	1.61456	0.430558	2.74607	7f5k
1.14925	1.00203	3.13397	0.989773	0.643078	1.95209	4.48715	3.7806	2.77943	3.87089	8.1348	3.76103	0.366166	0.764463	1.99876	0.49552	1.82489	1.58655	0.453847	0.441024	2.19656	0.580719	0.710793	1.07865	0.363535	0.601064	2.39288	0.87777	2.17536	1.41537	7pb2
1.46403	1.01537	2.94828	1.50007	1.70583	2.06911	2.82891	2.36784	3.42485	3.17436	6.42994	1.9866	1.26446	1.1423	2.74078	2.38797	1.39382	1.79323	1.35751	0.957896	1.48781	2.26516	1.777	1.56425	0.970821	1.1663	2.13534	2.43565	2.02442	1.60936	7fjf
0.501983	1.24293	2.46445	0.788049	0.710117	2.86523	2.86059	3.76279	3.18266	2.99802	4.17622	3.3455	0.445344	0.498411	2.44065	0.935979	0.309419	2.70166	0.620731	0.721875	1.34371	0.540714	0.615372	1.91867	0.691921	0.605973	1.66433	0.829941	0.374574	2.86557	7z50
1.17496	0.807978	5.14011	1.23526	0.887014	4.64717	3.83521	5.66248	3.61711	3.91703	6.48712	5.57377	1.16438	0.64519	2.34068	0.851574	1.10628	2.25813	0.281827	0.3329	0.683364	0.486365	0.286008	0.523159	1.37797	1.01245	5.11176	1.08698	1.30673	3.40366	7su9
0.545999	0.750473	1.49685	2.02934	1.63816	4.30253	2.75598	4.58696	4.71429	3.5784	5.9284	4.29598	0.511824	0.632653	0.69214	0.948016	0.447788	3.27588	0.625089	1.00809	2.0545	0.567379	0.707942	2.23727	0.397714	0.662093	2.3094	0.832742	0.45216	3.04741	7dzm
0.675468	0.257768	0.92836	1.07648	3.31675	4.69112	2.75055	3.79894	2.31483	4.20185	6.59541	4.22059	0.882245	0.449331	1.25295	0.338577	0.322457	1.56062	0.514904	0.539397	0.591232	0.817057	0.850417	0.696958	0.628839	0.248563	0.96218	0.806519	0.657367	2.46301	7n5c
2.43002	1.98504	7.53806	1.97061	1.1007	4.83986	4.33088	4.16097	8.7421	3.56121	6.61297	5.914	2.56089	1.72212	6.95634	1.90675	0.611473	3.84994	2.42572	1.69939	6.10034	1.8098	1.19584	4.71928	2.72295	1.94409	7.35662	2.0744	0.806552	4.36218	7l1d
0.635398	0.724826	1.01583	3.63592	1.05658	1.88331	3.87085	4.93629	3.26313	3.92172	9.37738	1.63385	0.606413	0.339252	1.41318	3.27031	0.806244	0.704528	0.652833	0.725549	1.53818	3.66884	0.918158	1.7733	0.469617	0.531122	3.44411	3.56718	1.18646	1.96254	7r80
0.504107	0.47816	0.791453	0.413885	0.915405	2.13479	2.77719	2.50464	1.95896	2.93268	4.99244	2.16771	0.415684	0.453195	0.740215	0.336874	0.377402	0.381012	0.249007	0.263891	0.839418	0.561086	0.694848	1.89744	0.308997	0.304278	1.35684	0.563467	0.580702	3.34721	7qpj
2.55323	2.21392	7.6199	1.41831	1.75453	2.05233	2.64276	2.3123	3.50599	3.13823	6.51933	1.95239	1.07388	1.03687	2.57963	2.43581	2.11771	1.75091	1.17987	0.674475	1.67809	2.26129	1.7639	1.55973	0.917268	0.909328	2.34926	2.45305	1.89084	1.6631	7fjd
1.27735	0.572161	3.6822	1.32925	1.5936	1.93218	2.77445	2.28431	3.35193	3.27587	6.69033	2.08279	1.3016	0.935185	2.35178	2.49114	1.54962	1.60213	1.37368	0.717495	1.36865	2.27578	1.59365	1.53075	1.04977	0.939294	2.30214	2.48291	1.72421	1.71182	7fje
0.51283	0.961513	1.43378	1.9757	1.27146	1.89003	3.71353	3.23518	4.45581	3.57874	7.76341	1.93419	0.526269	0.426811	0.945122	0.95245	0.441452	0.290015	0.454851	0.530989	1.16564	2.52503	0.610353	1.2659	2.22517	19.4398	3.52972	1.19725	0.463548	1.48138	7na5
0.701224	1.37733	4.67995	2.7208	0.889888	2.10824	2.87399	2.28068	3.08906	3.44052	5.64472	1.93816	0.509833	0.297102	0.74961	0.627724	0.704849	1.1584	0.370124	0.486424	2.74283	0.786089	0.82782	2.64091	0.451798	0.370384	3.54598	0.520993	0.738784	2.57488	6zkz
0.484679	0.426017	4.3784	1.98324	0.636509	4.30875	3.48064	7.17062	4.80575	4.24868	6.3418	4.13731	0.394533	0.503116	3.03243	0.930002	1.40301	3.72689	0.52106	0.516383	2.27926	0.766292	0.452562	2.85082	0.836115	0.553779	1.11919	1.12563	0.876862	5.40347	7rrg
0.800559	0.51156	4.21691	0.611	0.570278	3.34969	3.081	2.31927	3.03097	3.60731	5.4998	1.87716	0.470542	0.369018	1.92292	0.559249	0.79345	1.3329	0.367308	0.461593	3.16212	0.815855	0.880866	2.84225	0.415625	0.469129	4.06744	0.535833	0.937765	2.5953	6zky
0.531777	0.745286	2.21729	1.25064	0.642312	2.40018	3.96178	6.45711	2.73151	3.02413	6.50687	3.65683	0.480883	0.795281	1.85989	1.082	0.420128	2.86082	0.797511	0.543237	2.70394	0.785759	0.514878	1.08202	0.702713	0.680038	2.49099	0.854352	0.568245	2.29509	7amp
1.078	0.515646	2.63032	0.763286	2.93593	3.40356	3.19542	3.86971	2.49517	4.21416	6.41963	4.48141	0.937688	0.571311	1.3932	0.335843	0.56692	1.94583	0.431671	0.415513	0.456632	0.566872	0.780276	0.612898	0.811553	0.22857	1.04298	0.533751	0.640108	2.48114	7n5p
0.842398	1.29212	4.5955	2.60001	0.886899	2.22328	3.08806	2.31432	2.92797	3.53196	5.7979	1.97099	0.416801	0.406015	0.679361	0.469404	0.540942	1.33658	0.54343	0.396951	2.70114	0.847285	0.815796	2.78909	0.409765	0.573001	3.98427	0.586244	0.830662	2.74633	6zkx
0.401552	0.829084	1.10002	2.48012	0.660678	2.05788	3.72582	3.31343	3.5704	2.31818	9.55273	2.89251	0.237734	0.299921	2.12033	2.41158	0.59777	0.716249	0.480732	0.380353	1.35256	2.56173	0.740251	1.60756	0.246897	0.380606	3.06658	2.5375	0.742482	1.74753	7r7z
