# Supplementary material for: ImmuneBuilder: Deep-Learning models for predicting the structures of immune proteins
Source: Commun Biol. 2023 May 29;6:575. doi: 10.1038/s42003-023-04927-7 (PMC10227038; doi:10.1038/s42003-023-04927-7)
Supplement: Supplementary file 6 — Supplementary Data 3 [file 42003_2023_4927_MOESM6_ESM.xlsx]

## Sheet: in
ABodyBuilder_cdrh1	ABodyBuilder_cdrh2	ABodyBuilder_cdrh3	AlphaFold2_cdrh1	AlphaFold2_cdrh2	AlphaFold2_cdrh3	MOE_cdrh1	MOE_cdrh2	MOE_cdrh3	NanoBodyBuilder2_cdrh1	NanoBodyBuilder2_cdrh2	NanoBodyBuilder2_cdrh3	pdb
3.86158	1.17499	1.80588	0.465023	0.773827	3.11726	1.9387	1.34594	6.43928	1.93426	0.94954	2.91425	7vfa0
4.75807	3.03753	7.94142	4.48074	1.1943	7.68629	4.54615	2.54504	5.27234	3.66783	0.92304	7.51327	7on50
1.03148	1.49186	2.14881	1.84841	0.591194	2.10341	0.699561	1.48795	2.20804	0.719767	0.967411	1.12066	7z1c0
2.79472	1.8591	3.08042	0.939611	1.13506	1.64287	2.18219	2.27083	3.42253	1.86749	1.5461	1.88259	7ar00
2.24489	1.33739	2.93151	2.33062	0.553507	2.58719	3.14583	0.964287	2.82491	3.25388	0.735358	2.40819	7np90
4.1184	2.64758	8.73555	2.02142	1.91296	4.43958	1.02781	2.44434	3.41411	1.01009	0.735062	1.73293	7omt0
4.2426	1.63952	2.88803	0.693457	0.818369	1.25765	4.37802	2.48001	2.8482	0.549975	1.02856	2.28939	7aqy0
2.78243	1.521	6.37913	1.83951	2.03617	6.74889	2.52953	2.02948	8.17768	3.06124	2.33151	7.64527	7s7r0
4.74762	3.79755	4.32107	0.706039	4.19433	1.42571	1.1674	4.01527	3.88083	1.29428	2.9012	4.22106	7r630
5.45096	2.41265	6.26123	2.13116	1.75401	8.56418	4.68409	1.88859	5.79795	2.00125	1.34806	6.94324	7r200
2.29429	0.31729	0.61932	4.40806	2.05999	4.52257	2.94389	0.934734	1.95761	3.9272	0.393103	1.40229	7r730
1.95209	0.594385	0.724945	1.51962	1.15507	4.9702	4.11799	0.74675	0.624136	0.81115	0.440551	0.44395	7rg70
2.80151	2.79739	10.2573	1.07148	0.766862	3.73115	2.44965	4.35506	10.0274	2.02366	1.05739	3.44878	7fau0
4.40153	2.99299	11.4314	4.79331	1.83136	8.10847	4.96305	2.00255	8.77695	0.510129	0.664908	0.729794	7zmv0
2.02463	3.77947	1.4965	1.36464	0.698902	2.49567	3.24556	2.25294	4.78931	1.83572	1.96016	1.48504	7w1s0
1.69299	4.38784	7.79398	0.686843	3.56202	7.55263	1.48131	1.93522	4.67952	1.69746	3.59924	7.70919	7omn0
1.19134	0.931969	7.77521	1.44584	0.739696	3.30045	1.13554	3.99169	7.24641	0.551143	0.564207	2.27316	7ooi0
4.22586	1.53858	5.99457	3.96327	1.5284	6.10551	3.94599	2.21567	5.53987	3.27618	0.893885	1.74057	7vnb0
3.0879	2.45147	6.69528	3.64314	1.76745	1.11398	4.01868	1.24704	3.42728	4.39703	2.69179	2.33729	8cwu0
4.11033	2.04175	3.01504	4.15632	2.73215	3.59972	4.6116	3.9367	11.8218	1.5556	0.441946	0.86851	7zxu0
4.61404	3.62484	2.35475	3.52473	2.79418	1.9661	0.810864	0.451601	0.639412	4.16042	5.08222	1.90777	7anq0
1.9199	0.764585	2.49831	2.16695	0.464381	0.888646	1.84337	0.70991	2.31833	2.41592	0.845343	1.29669	7olz0
1.3196	3.02143	5.30768	0.767368	1.25024	1.09013	1.31751	2.29656	1.90512	1.1315	2.02768	2.40735	7q6c0
1.07531	0.796128	1.07605	0.382297	0.487187	0.935592	0.486665	0.572072	0.485353	0.585907	0.498868	0.662736	7f1g0
4.00626	1.62736	8.03758	3.44024	0.653338	1.39654	4.86439	1.45519	8.39554	3.31713	0.903507	1.57696	7e530
1.11455	0.783657	0.944889	0.28414	0.279923	1.04461	0.614724	0.492184	0.542016	0.260711	0.261406	0.424132	7n4n0
1.11887	2.94957	4.91018	1.51186	1.38188	1.77649	3.87385	2.09698	6.36329	2.34335	1.68911	4.26312	7r1z0
0.805515	0.9842	4.75133	0.448053	0.358272	1.45766	0.642944	0.653709	3.7887	0.554923	0.670536	3.33918	7nfq0
4.25013	1.95035	6.19889	2.21764	0.679026	1.05216	2.79667	1.8802	9.99226	3.16942	0.823533	2.30873	7o0s0
4.63537	1.48614	5.68348	0.815358	1.4605	6.19867	4.19905	2.07712	5.3196	3.02936	1.3677	6.56306	7apj0
3.14981	3.50625	11.3158	1.10689	2.84739	5.37881	2.37544	2.35293	3.43066	1.68729	2.2368	3.79197	7djx0
3.85037	3.29315	5.34021	4.70595	2.50995	4.52024	4.29187	2.78495	4.55329	1.69798	1.97257	0.845452	7f5g0
2.82321	0.557235	1.85778	1.68558	0.505129	3.47329	2.94525	2.67037	6.97328	1.90043	1.13441	2.11082	7vfb0
0.941555	0.653779	5.20252	0.437374	0.721261	3.91741	0.936453	3.83158	5.5635	0.345351	0.5588	3.33282	7nfr0
2.70624	1.21161	3.69074	4.15825	0.833906	5.72487	3.04382	1.20137	3.91947	3.41046	1.06796	4.80867	7ndf0
3.43383	1.36765	5.92986	1.98104	0.31867	0.87091	3.25386	1.06108	4.35282	1.75674	0.560124	1.21942	7l6v0
4.05961	2.16799	2.26924	1.40338	0.507414	3.67409	1.55451	1.11011	4.93039	0.581299	0.903649	2.34543	7om50
3.18166	4.87965	6.78892	2.84146	1.23881	1.18961	2.64868	4.14338	4.83501	1.9371	2.96334	3.64199	7te80
3.87538	1.68813	9.01061	3.91821	1.55823	1.99262	3.46599	1.36217	5.98156	4.3155	1.77783	3.59244	7o060
1.80038	3.32535	7.54989	0.887962	1.31975	4.0857	1.62058	1.49724	8.68194	0.775065	0.77165	4.0733	7f070
