# Supplementary material for: ImmuneBuilder: Deep-Learning models for predicting the structures of immune proteins
Source: Commun Biol. 2023 May 29;6:575. doi: 10.1038/s42003-023-04927-7 (PMC10227038; doi:10.1038/s42003-023-04927-7)
Supplement: Supplementary file 7 — Supplementary Data 4 [file 42003_2023_4927_MOESM7_ESM.xlsx]

## Sheet: error_estimate_plot_data
pdb	CDRH3_RMSD	CDRH3_RMSPE
7ue9H	0.645696	0.425163
7vuxH	0.601002	0.328835
7rt9C	2.15963	0.448971
7z0xH	3.80199	1.41792
7vyrH	0.744274	0.4528
7q4qD	1.52994	0.601231
7s4gH	1.06484	0.393742
7ps4B	4.66402	1.36529
7qf0H	1.62139	0.404618
7u8cH	4.21742	0.716797
7ps3H	5.70668	0.885058
7rp2H	3.38725	0.832124
7semB	1.39503	0.677845
7q0gH	4.5033	0.425789
7ryuH	3.16743	0.881737
7segH	1.34189	0.775713
7sg6H	0.935505	0.599949
7so5H	5.73268	1.18039
7sg5H	0.88658	0.591434
7tp4H	4.60612	1.4036
7sn1H	2.24942	0.880377
7t0jH	4.89207	0.623618
7ttmH	3.49652	1.17766
7t0iD	2.28097	0.632175
7sjsH	1.83998	0.803763
7rqqH	6.45005	0.652989
7zwiB	2.62864	0.531937
7rxlH	1.4626	0.706527
7urqH	2.23908	0.550748
7rxiH	2.82471	0.694297
7zf6H	1.30686	0.693309
7ps6H	2.84731	0.924776
7rqrA	6.01303	0.640658
7qu1A	2.32757	0.63616
